# Supplementary material for: A Novel Mutator-Like Transposable Elements With Unusual Structure and Recent Transpositions in Barley (Hordeum vulgare)
Source: Front Plant Sci. 2022 May 23;13:904619. doi: 10.3389/fpls.2022.904619 (PMC9168764; doi:10.3389/fpls.2022.904619)
Supplement: Supplementary file 1 [file Table_1.xlsx]

## Sheet: Supplementary Table 1
Supplementary Table 1. Plant materials used in this study
Name	Accession number	Species	Seed provider	Note
Morex	Ciho 15773	Hordeum vulgare	National Small Grains Collection	US malting barley, spring, hulled, six-row
Akashinriki	Ciho 7333	Hordeum vulgare	National Small Grains Collection	Japanese food barley, spring, hull-less, six-row
Igri	PI 406263	Hordeum vulgare	National Small Grains Collection	Germany malting, winter, hulled, two-row
HOR_3081/Slaski II	PI 327628	Hordeum vulgare	National Small Grains Collection	Germany malting, winter, hulled, two-row
Golden Promise	PI 343079	Hordeum vulgare	Small Grains and Potato Germplasm Research-Gao lab	UK malting, spring, hulled, two-row
Hockett		Hordeum vulgare	Small Grains and Potato Germplasm Research-Hu lab	US malting, spring, hulled, two-row
AAC Synergy		Hordeum vulgare	Small Grains and Potato Germplasm Research-Hu lab	Canadian malting, spring, hulled, two-row
Qingki	PI 508104	Hordeum vulgare	National Small Grains Collection	Tibetan food barley, spring, hull-less, six-row
Tibetan	PI 506343	Hordeum vulgare	National Small Grains Collection	Tibetan food barley, spring, hull-less, six-row
Tibetan	PI 195542	Hordeum vulgare	National Small Grains Collection	Tibetan food barley, spring, hull-less, six-row
Tibetan	CIho 3087	Hordeum vulgare	National Small Grains Collection	Tibetan food barley, spring, hull-less, six-row
Wild barley	PI 282572	Hordeum spontaneum	National Small Grains Collection	Spring, hulled, two-row
Wild barley	PI 282574	Hordeum spontaneum	National Small Grains Collection	Spring, hulled, two-row
Wild barley	PI 282575	Hordeum spontaneum	National Small Grains Collection	Spring, hulled, two-row
Wild barley	PI 282588	Hordeum spontaneum	National Small Grains Collection	Spring, hulled, two-row
Wild barley	PI 282593	Hordeum spontaneum	National Small Grains Collection	Spring, hulled, two-row

## Sheet: Supplementary Table 2
Supplementary Table 2. PCR primers used for this study
Primer name	Forward primer	Reverse primer	Expected PCR size (bp)
UAAB5	TTGCCAAGCAAATATGAGAGG	GAGACATGCATGGGAGATGAT	572
UAAB7	CTTGAGCCAATTCATTTTGGA	GGCCTGTCCTATGAACACAAA	357
UAAB11	CTTATTGGTGGCGCTTCATT	GCATAGGGTGGAGGAAACAA	530
UAAB13	ATTCATCAACTCGTCATCAAC	TTGTGAGAGTTTCAGCTAAGG	218

## Sheet: Supplementary Table 3
Supplementary Table 3. Seven newly identified MULEs in this study for phylogenetic analysis
Transposon	Host species/family	Location	Target site duplication
Dex_MuDR	Digitaria exilis/Poaceae	JACEFO010001742: 3845100-3849280	GGATCCTA
Hvu_MuDR	Hordeum vulgare/Poaceae	SDOW01001337.1: 418640-423317	GGCTATGTG
Ped_MuDR	Phyllostachys edulis/Poaceae	WJQQ01000959:78030-98030	TTCCCTGAT
Rdi_MuDR	Raddia distichophylla/Poaceae	SPJY01014963:1683920-1678521	TCTCGATA
Sbi_MuDR	Sorghum bicolor/Poaceae	JADDXV010000328:63777-67795	GTCGTGTGG
Sas_MuDR	Striga asiatica/Orobanchaceae	BKCP01012625:573962-570115	CATTTGTGA
Min_Mu	Macadamia integrifolia/Proteaceae	UZVR01000337: 510756-517274	TAAAATGTA

## Sheet: Supplementary Table S4
Supplementary Table S4: Summary of annotated genes whose CDSs showed signficant similaity to Abermu transposon
Annotated genes	E-values	Molecular functions*
HORVU.MOREX.r2.1HG0004290.1	1e-145	P-loop containing nucleoside triphosphate hydrolases superfamily protein
HORVU.MOREX.r2.1HG0013860.1	6e-136	ArfGap/RecO-like zinc finger domain-containing protein
HORVU.MOREX.r2.1HG0017080.1	4e-20	Protein mago nashi-like protein
HORVU.MOREX.r2.1HG0017480.1	3e-13	D-aminoacid aminotransferase-like PLP-dependent enzymes superfamily protein
HORVU.MOREX.r2.1HG0019770.1	4e-151	ARF GTPase-activating protein GIT2
HORVU.MOREX.r2.1HG0024070.1	7e-153	Glutamyl-tRNA(Gln) amidotransferase subunit A
HORVU.MOREX.r2.1HG0025200.1	3e-155	Lysine--tRNA ligase
HORVU.MOREX.r2.1HG0030080.1	2e-131	RNI-like superfamily protein
HORVU.MOREX.r2.1HG0033870.1	3e-17	Calcineurin-like metallo-phosphoesterase superfamily protein
HORVU.MOREX.r2.1HG0038590.1	8e-20	Ribosomal RNA large subunit methyltransferase E
HORVU.MOREX.r2.1HG0039380.1	2e-11	GRF zinc finger protein
HORVU.MOREX.r2.1HG0042640.1	5e-13	Auxin-induced protein 5NG4
HORVU.MOREX.r2.1HG0044340.1	2e-17	C3H4 type zinc finger protein (DUF23)
HORVU.MOREX.r2.1HG0044530.1	3e-146	Golgi SNAP receptor complex member 1
HORVU.MOREX.r2.1HG0046290.1	2e-154	ArfGap/RecO-like zinc finger domain-containing protein
HORVU.MOREX.r2.1HG0046630.1	2e-143	Lysine--tRNA ligase
HORVU.MOREX.r2.1HG0048250.1	3e-158	ArfGap/RecO-like zinc finger domain-containing protein
HORVU.MOREX.r2.1HG0049360.1	0	ArfGap/RecO-like zinc finger domain-containing protein
HORVU.MOREX.r2.1HG0050910.1	1e-133	nuclear RNA polymerase D1A
HORVU.MOREX.r2.1HG0056800.1	1e-77	Replicase polyprotein 1a
HORVU.MOREX.r2.1HG0063970.1	7e-156	SPOC domain / Transcription elongation factor S-II protein
HORVU.MOREX.r2.1HG0066570.1	2e-70	RNI-like superfamily protein
HORVU.MOREX.r2.1HG0068100.1	1e-157	ArfGap/RecO-like zinc finger domain-containing protein
HORVU.MOREX.r2.1HG0068950.1	1e-145	ArfGap/RecO-like zinc finger domain-containing protein
HORVU.MOREX.r2.2HG0079000.1	2e-143	Gamma-aminobutyric acid receptor subunit alpha-2
HORVU.MOREX.r2.2HG0086450.1	5e-50	Enolase
HORVU.MOREX.r2.2HG0090170.1	2e-58	CTP synthase
HORVU.MOREX.r2.2HG0094170.1	2e-143	Enolase
HORVU.MOREX.r2.2HG0100720.1	4e-142	ArfGap/RecO-like zinc finger domain-containing protein
HORVU.MOREX.r2.2HG0103900.1	8e-54	C3H4 type zinc finger protein (DUF23)
HORVU.MOREX.r2.2HG0104360.1	2e-17	D-aminoacid aminotransferase-like PLP-dependent enzymes superfamily protein
HORVU.MOREX.r2.2HG0104730.1	1e-145	Lysine--tRNA ligase
HORVU.MOREX.r2.2HG0105880.1	2e-143	ArfGap/RecO-like zinc finger domain-containing protein
HORVU.MOREX.r2.2HG0108830.1	2e-11	sn-glycerol-3-phosphate transport system permease protein UgpA
HORVU.MOREX.r2.2HG0111320.1	6e-141	HORVU.MOREX.r2.2HG0111320.1
HORVU.MOREX.r2.2HG0111510.1	5e-15	RING/U-box superfamily protein
HORVU.MOREX.r2.2HG0115930.1	4e-57	mago nashi family protein
HORVU.MOREX.r2.2HG0116680.1	1e-145	ArfGap/RecO-like zinc finger domain-containing protein
HORVU.MOREX.r2.2HG0122020.1	6e-141	Lysine--tRNA ligase
HORVU.MOREX.r2.2HG0122600.1	2e-12	Calcineurin-like metallo-phosphoesterase superfamily protein
HORVU.MOREX.r2.2HG0126920.1	5e-16	sn-glycerol-3-phosphate transport system permease protein UgpA
HORVU.MOREX.r2.2HG0127300.1	4e-20	Branched-chain-amino-acid aminotransferase-like protein 2
HORVU.MOREX.r2.2HG0131900.1	9e-129	G-protein coupled receptor-associated sorting protein 1
HORVU.MOREX.r2.2HG0131990.1	6e-25	Nonribosomal peptide synthetase dtxS1
HORVU.MOREX.r2.2HG0135090.1	1e-148	Tetraacyldisaccharide 4'-kinase
HORVU.MOREX.r2.2HG0135230.1	2e-150	Glutamyl-tRNA(Gln) amidotransferase subunit A
HORVU.MOREX.r2.2HG0135580.1	2e-143	cell cycle check point control protein family
HORVU.MOREX.r2.2HG0137530.1	2e-150	RNI-like superfamily protein
HORVU.MOREX.r2.2HG0142450.1	2e-150	cell cycle check point control protein family
HORVU.MOREX.r2.2HG0145570.1	3e-146	Glutamyl-tRNA(Gln) amidotransferase subunit A
HORVU.MOREX.r2.2HG0145710.1	4e-148	Glutamyl-tRNA(Gln) amidotransferase subunit A
HORVU.MOREX.r2.2HG0150100.1	4e-148	nuclear RNA polymerase D1A
HORVU.MOREX.r2.2HG0153180.1	5e-13	Leucine-rich repeat protein kinase family protein
HORVU.MOREX.r2.2HG0155500.1	7e-153	ArfGap/RecO-like zinc finger domain-containing protein
HORVU.MOREX.r2.2HG0163130.1	8e-15	Protocadherin beta-4
HORVU.MOREX.r2.2HG0168300.1	8e-20	D-aminoacid aminotransferase-like PLP-dependent enzymes superfamily protein
HORVU.MOREX.r2.2HG0170440.1	6e-73	RNI-like superfamily protein
HORVU.MOREX.r2.2HG0172650.1	9e-95	Plant regulator RWP-RK family protein
HORVU.MOREX.r2.3HG0187200.1	2e-70	RNI-like superfamily protein
HORVU.MOREX.r2.3HG0195090.1	2e-143	ArfGap/RecO-like zinc finger domain-containing protein
HORVU.MOREX.r2.3HG0197980.1	3e-17	Plant regulator RWP-RK family protein
HORVU.MOREX.r2.3HG0198310.1	4e-148	Glutamyl-tRNA(Gln) amidotransferase subunit A
HORVU.MOREX.r2.3HG0201930.1	8e-20	D-aminoacid aminotransferase-like PLP-dependent enzymes superfamily protein
HORVU.MOREX.r2.3HG0202200.1	8e-20	Immunoglobulin superfamily containing leucine-rich repeat protein
HORVU.MOREX.r2.3HG0203820.1	0	2-methoxy-6-polyprenyl-1,4-benzoquinol methylase, mitochondrial
HORVU.MOREX.r2.3HG0206500.1	5e-15	D-aminoacid aminotransferase-like PLP-dependent enzymes superfamily protein
HORVU.MOREX.r2.3HG0207190.1	2e-150	Lysine--tRNA ligase
HORVU.MOREX.r2.3HG0207820.1	4e-145	GRF zinc finger protein
HORVU.MOREX.r2.3HG0209390.1	2e-143	Glutamyl-tRNA(Gln) amidotransferase subunit A
HORVU.MOREX.r2.3HG0209840.1	2e-51	C3H4 type zinc finger protein (DUF23)
HORVU.MOREX.r2.3HG0210220.1	8e-20	C3H4 type zinc finger protein (DUF23)
HORVU.MOREX.r2.3HG0212940.1	6e-62	Enolase
HORVU.MOREX.r2.3HG0213470.1	3e-19	GRF zinc finger protein
HORVU.MOREX.r2.3HG0215580.1	1e-22	Succinylornithine transaminase
HORVU.MOREX.r2.3HG0215640.1	8e-12	Inter-alpha-trypsin inhibitor heavy chain H2
HORVU.MOREX.r2.3HG0221160.1	1e-66	UDP-N-acetylenol pyruvoylglucosamine reductase
HORVU.MOREX.r2.3HG0225470.1	9e-18	zinc ion binding/nucleic acid binding protein
HORVU.MOREX.r2.3HG0227310.1	6e-141	Lysine--tRNA ligase
HORVU.MOREX.r2.3HG0228950.1	4e-148	Lysine--tRNA ligase
HORVU.MOREX.r2.3HG0229580.1	3e-10	1,4-alpha-glucanbranching enzyme GlgB
HORVU.MOREX.r2.3HG0232260.1	3e-17	DNA repair protein RAD51 homolog 4
HORVU.MOREX.r2.3HG0232510.1	2e-143	Lysine--tRNA ligase
HORVU.MOREX.r2.3HG0233620.1	1e-13	ARM repeat superfamily protein
HORVU.MOREX.r2.3HG0234540.1	1e-145	cell cycle check point control protein family
HORVU.MOREX.r2.3HG0235920.1	8e-54	C3H4 type zinc finger protein (DUF23)
HORVU.MOREX.r2.3HG0237890.1	2e-23	MBOAT (membranebound O-acyl transferase) family protein
HORVU.MOREX.r2.3HG0240450.1	5e-16	Carbamoyl-phosphate synthase large chain
HORVU.MOREX.r2.3HG0241320.1	4e-131	ArfGap/RecO-like zinc finger domain-containing protein
HORVU.MOREX.r2.3HG0241710.1	0	vesicle docking protein
HORVU.MOREX.r2.3HG0253560.1	4e-148	Lysine--tRNA ligase
HORVU.MOREX.r2.3HG0255170.1	6e-107	Lysine--tRNA ligase
HORVU.MOREX.r2.3HG0260170.1	4e-148	THO complex subunit 2
HORVU.MOREX.r2.3HG0265920.1	9e-129	ArfGap/RecO-like zinc finger domain-containing protein
HORVU.MOREX.r2.4HG0287770.1	2e-79	Glutamyl-tRNA(Gln) amidotransferase subunit A
HORVU.MOREX.r2.4HG0289640.1	2e-143	Lysine--tRNA ligase
HORVU.MOREX.r2.4HG0292530.1	3e-87	Enolase
HORVU.MOREX.r2.4HG0294440.1	2e-143	Plant regulator RWP-RK family protein
HORVU.MOREX.r2.4HG0303740.1	3e-50	Ribosomal RNA large subunit methyltransferase E
HORVU.MOREX.r2.4HG0308240.1	4e-136	Lysine--tRNA ligase
HORVU.MOREX.r2.4HG0315320.1	6e-144	CTP synthase
HORVU.MOREX.r2.4HG0315930.1	3e-155	cell cycle check point control protein family
HORVU.MOREX.r2.4HG0317350.1	1e-12	D-aminoacid aminotransferase-like PLP-dependent enzymes superfamily protein
HORVU.MOREX.r2.4HG0317810.1	6e-141	Glutamyl-tRNA(Gln) amidotransferase subunit A
HORVU.MOREX.r2.4HG0320240.1	2e-15	Thioredoxin superfamily protein
HORVU.MOREX.r2.4HG0321220.1	6e-62	Eukaryotic translation initiation factor 5A
HORVU.MOREX.r2.4HG0324340.1	2e-17	D-aminoacid aminotransferase-like PLP-dependent enzymes superfamily protein
HORVU.MOREX.r2.4HG0326100.1	7e-153	Glutamyl-tRNA(Gln) amidotransferase subunit A
HORVU.MOREX.r2.4HG0332750.1	2e-150	Glutamyl-tRNA(Gln) amidotransferase subunit A
HORVU.MOREX.r2.4HG0332810.1	4e-148	ArfGap/RecO-like zinc finger domain-containing protein
HORVU.MOREX.r2.4HG0334930.1	2e-126	TBC1 domain family member 14
HORVU.MOREX.r2.4HG0335320.1	4e-136	Glutamyl-tRNA(Gln) amidotransferase subunit A
HORVU.MOREX.r2.4HG0337150.1	7e-153	Lysine--tRNA ligase
HORVU.MOREX.r2.4HG0338100.1	4e-148	ArfGap/RecO-like zinc finger domain-containing protein
HORVU.MOREX.r2.4HG0338960.1	3e-155	ArfGap/RecO-like zinc finger domain-containing protein
HORVU.MOREX.r2.4HG0340020.1	1e-145	ArfGap/RecO-like zinc finger domain-containing protein
HORVU.MOREX.r2.4HG0342820.1	2e-150	cell cycle check point control protein family
HORVU.MOREX.r2.4HG0347750.1	6e-141	ArfGap/RecO-like zinc finger domain-containing protein
HORVU.MOREX.r2.5HG0353610.1	3e-16	Pathogenesis-related protein 1
HORVU.MOREX.r2.5HG0354340.1	6e-73	Ribosomal RNA large subunit methyltransferase E
HORVU.MOREX.r2.5HG0359850.1	7e-153	Glutamyl-tRNA(Gln) amidotransferase subunit A
HORVU.MOREX.r2.5HG0368010.1	8e-15	C3H4 type zinc finger protein (DUF23)
HORVU.MOREX.r2.5HG0368250.1	1e-44	B-box type zinc finger protein with CCT domain-containing protein
HORVU.MOREX.r2.5HG0369160.1	5e-15	GRF zinc finger protein
HORVU.MOREX.r2.5HG0370460.1	4e-148	ArfGap/RecO-like zinc finger domain-containing protein
HORVU.MOREX.r2.5HG0373500.1	1e-77	C3H4 type zinc finger protein (DUF23)
HORVU.MOREX.r2.5HG0374170.1	1e-89	Subtilisin-like protease SBT1.2
HORVU.MOREX.r2.5HG0378570.1	8e-15	Rho termination factor
HORVU.MOREX.r2.5HG0379340.1	4e-68	Ribosomal RNA large subunit methyltransferase E
HORVU.MOREX.r2.5HG0384460.1	4e-148	ArfGap/RecO-like zinc finger domain-containing protein
HORVU.MOREX.r2.5HG0384470.1	2e-11	GRF zinc finger protein
HORVU.MOREX.r2.5HG0385720.1	2e-150	Lysine--tRNA ligase
HORVU.MOREX.r2.5HG0386230.1	1e-13	phosphatidylinositol-speciwc phospholipase C8
HORVU.MOREX.r2.5HG0391270.1	3e-75	RNI-like superfamily protein
HORVU.MOREX.r2.5HG0396080.1	5e-16	Succinylornithine transaminase
HORVU.MOREX.r2.5HG0396240.1	4e-148	Lysine--tRNA ligase
HORVU.MOREX.r2.5HG0400990.1	2e-70	Polyribonucleotide nucleotidyltransferase
HORVU.MOREX.r2.5HG0406780.1	2e-66	pre-mRNA-processing-splicing factor-like protein
HORVU.MOREX.r2.5HG0415030.1	7e-153	ArfGap/RecO-like zinc finger domain-containing protein
HORVU.MOREX.r2.5HG0415640.1	6e-73	ARM repeat superfamily protein
HORVU.MOREX.r2.5HG0423120.1	1e-145	Enolase
HORVU.MOREX.r2.5HG0423410.1	1e-145	nuclear RNA polymerase D1A
HORVU.MOREX.r2.5HG0424720.1	2e-114	TBC1 domain family member 14
HORVU.MOREX.r2.5HG0425290.1	4e-148	cell cycle check point control protein family
HORVU.MOREX.r2.5HG0426130.1	2e-21	Immunoglobulin superfamily containing leucine-rich repeat protein
HORVU.MOREX.r2.5HG0430650.1	1e-133	nuclear RNA polymerase D1A
HORVU.MOREX.r2.5HG0432280.1	2e-64	Protein mago nashi
HORVU.MOREX.r2.5HG0436920.1	4e-148	Lysine--tRNA ligase
HORVU.MOREX.r2.5HG0443630.1	1e-111	ArfGap/RecO-like zinc finger domain-containing protein
HORVU.MOREX.r2.6HG0454540.1	2e-150	ArfGap/RecO-like zinc finger domain-containing protein
HORVU.MOREX.r2.6HG0462370.1	1e-145	Gamma-aminobutyric acid receptor subunit alpha-2
HORVU.MOREX.r2.6HG0465000.1	2e-143	GMP synthase [glutamine-hydrolyzing]
HORVU.MOREX.r2.6HG0465310.1	4e-20	Disease resistance protein (CC-NBS-LRR class) family
HORVU.MOREX.r2.6HG0467620.1	1e-92	DNA-directed RNApolymerase subunit
HORVU.MOREX.r2.6HG0467690.1	3e-75	RNI-like superfamily protein
HORVU.MOREX.r2.6HG0468280.1	2e-15	Fusaric acid cluster transcription factor FUB10
HORVU.MOREX.r2.6HG0472590.1	3e-19	transcription regulator NOT2/NOT3/NOT5 family protein
HORVU.MOREX.r2.6HG0475770.1	1e-145	Glutamyl-tRNA(Gln) amidotransferase subunit A
HORVU.MOREX.r2.6HG0476750.1	9e-23	C3H4 type zinc finger protein (DUF23)
HORVU.MOREX.r2.6HG0485310.1	2e-51	C3H4 type zinc finger protein (DUF23)
HORVU.MOREX.r2.6HG0485790.1	6e-73	RNI-like superfamily protein
HORVU.MOREX.r2.6HG0488300.1	3e-124	HORVU.MOREX.r2.6HG0488300.1
HORVU.MOREX.r2.6HG0489620.1	2e-17	Immunoglobulin superfamily containing leucine-rich repeat protein
HORVU.MOREX.r2.6HG0495120.1	1e-15	D-aminoacid aminotransferase-like PLP-dependent enzymes superfamily protein
HORVU.MOREX.r2.6HG0495560.1	3e-115	GRF zinc finger protein
HORVU.MOREX.r2.6HG0497200.1	8e-131	tRNA-specific 2-thiouridylase MnmA
HORVU.MOREX.r2.6HG0497520.1	4e-148	Lysine--tRNA ligase
HORVU.MOREX.r2.6HG0497760.1	4e-148	ArfGap/RecO-like zinc finger domain-containing protein
HORVU.MOREX.r2.6HG0498700.1	5e-21	C3H4 type zinc finger protein (DUF23)
HORVU.MOREX.r2.6HG0500870.1	9e-66	RNI-like superfamily protein
HORVU.MOREX.r2.6HG0504330.1	1e-145	DNA-directed RNApolymerase subunit
HORVU.MOREX.r2.6HG0509350.1	6e-141	ArfGap/RecO-like zinc finger domain-containing protein
HORVU.MOREX.r2.6HG0510610.1	9e-129	Disease resistance protein (TIR-NBS-LRR class) family
HORVU.MOREX.r2.7HG0545710.1	1e-52	light-independent protochlorophyllide reductase subunit
HORVU.MOREX.r2.7HG0551530.1	0	Lysine--tRNA ligase
HORVU.MOREX.r2.7HG0552270.1	1e-89	Replicase polyprotein 1a
HORVU.MOREX.r2.7HG0554040.1	3e-75	RNI-like superfamily protein
HORVU.MOREX.r2.7HG0554990.1	3e-155	Glutamyl-tRNA(Gln) amidotransferase subunit A
HORVU.MOREX.r2.7HG0557740.1	4e-148	Lysine--tRNA ligase
HORVU.MOREX.r2.7HG0557860.1	2e-143	DNA-directed RNApolymerase subunit
HORVU.MOREX.r2.7HG0563680.1	2e-150	Glutamyl-tRNA(Gln) amidotransferase subunit A
HORVU.MOREX.r2.7HG0567500.1	9e-18	D-aminoacid aminotransferase-like PLP-dependent enzymes superfamily protein
HORVU.MOREX.r2.7HG0568620.1	6e-136	Glutamyl-tRNA(Gln) amidotransferase subunit A
HORVU.MOREX.r2.7HG0568880.1	3e-75	Ribosomal RNA large subunit methyltransferase E
HORVU.MOREX.r2.7HG0569920.1	1e-16	high mobility group B1
HORVU.MOREX.r2.7HG0570610.1	1e-13	P-loop containing nucleoside triphosphate hydrolases superfamily protein
HORVU.MOREX.r2.7HG0571080.1	8e-123	Nuclease SbcCD subunit C
HORVU.MOREX.r2.7HG0572420.1	6e-141	cell cycle check point control protein family
HORVU.MOREX.r2.7HG0572590.1	5e-47	Acetyl-coenzyme A carboxylase carboxyl transferase subunit beta
HORVU.MOREX.r2.7HG0574660.1	1e-115	nuclear RNA polymerase D1A
HORVU.MOREX.r2.7HG0578800.1	1e-13	GRF zinc finger protein
HORVU.MOREX.r2.7HG0580920.1	8e-20	Fatty acid oxidation complex subunit alpha
HORVU.MOREX.r2.7HG0581470.1	2e-150	Metalloreductase STEAP3
HORVU.MOREX.r2.7HG0582850.1	1e-12	GRF zinc finger protein
HORVU.MOREX.r2.7HG0588430.1	2e-143	Up-regulator of cell proliferation
HORVU.MOREX.r2.7HG0589090.1	3e-22	LRR receptor-like serine/threonine-protein kinase EFR
HORVU.MOREX.r2.7HG0597510.1	0	Lysine--tRNA ligase
HORVU.MOREX.r2.7HG0597520.1	2e-150	ArfGap/RecO-like zinc finger domain-containing protein
HORVU.MOREX.r2.7HG0602200.1	1e-77	Ribosomal RNA large subunit methyltransferase E
HORVU.MOREX.r2.7HG0605370.1	1e-18	Cortactin-binding protein 2
HORVU.MOREX.r2.7HG0605900.1	3e-14	Phospho-2-dehydro-3-deoxyheptonate aldolase
HORVU.MOREX.r2.7HG0606190.1	7e-153	ArfGap/RecO-like zinc finger domain-containing protein
HORVU.MOREX.r2.7HG0610120.1	4e-136	Plant organelle RNA recognition domain protein
HORVU.MOREX.r2.7HG0612560.1	1e-145	Glutamyl-tRNA(Gln) amidotransferase subunit A
HORVU.MOREX.r2.7HG0614130.1	1e-24	D-aminoacid aminotransferase-like PLP-dependent enzymes superfamily protein
Note: The molecular functions of the genes were annotated by the barley genome sequencing project (Mascher et al., 2017)

## Sheet: Supplementary Table S5
Supplementary Table SX: Genome-wide comparison of Abermu transposons in the genomes of 21 cultivated barley and 2 wild species
Note: P means presrnt; a means absent; ? Indicates no flanking sequence and cannot determine Abermu presence
Transposon locations	Start	End	TSD	Morex	AWCS276	AAC Synergy	Golden promise	Lasa Goumang	Akashinriki	B1K-04-12	Barke	Hockett	HOR_3081(Slaski)	HOR_3365	HOR_7552	HOR_8148	HOR_9043	HOR_10350	HOR_13821	HOR_13942	HOR_21599	Igri	OUN333	RGT_Planet	ZDM01467	ZDM02064
chr1H	77034345	77047138	ATTTTAAAT	p	p	p	p	p	p	p	p	p	p	p	p	p	p	p	p	p	p	p	p	p	p	p
chr1H	81556201	81559893	CCGTATAAT/AAGTATAAT	p	p	p	p	p	p	p	p	p	p	p	p	p	p	p	p	p	p	p	p	p	p	p
chr1H	85213397	85249218	TAAAATCAA	p	?	p	p	p	p	p	p	p	p	p	p	p	p	p	p	p	p	p	p	p	p	p
chr1H	140209821	140214713	TTCTAGAAT/TTTTAGAAT	p	p	?	p	p	p	p	p	p	p	p	p	p	p	p	p	p	p	p	p	p	p	p
chr1H	150799345	150825358	TTCTCTGTA/TTTTATGTA	p	p	p	p	p	p	p	p	p	p	p	p	p	p	p	p	p	p	p	p	p	p	p
chr1H	159773605	159781851	TATATTTTT/TACATTTTT	p	p	?	p	p	p	p	p	p	p	p	p	p	p	p	p	p	p	p	p	p	p	p
chr1H	164358809	164364734	AAAATAAAA	p	p	p	p	p	p	p	p	p	p	p	p	p	p	p	p	p	p	p	p	p	p	p
chr1H	167122618	167130343	TTGATAGAA	p	p	p	p	p	p	p	p	p	p	p	p	p	p	p	p	p	p	p	p	p	p	p
chr1H	199152002	199152209	TTTCAAAAA	p	p	p	p	p	p	p	p	p	p	p	p	p	p	p	p	p	p	p	p	p	p	p
chr1H	246772232	246777129	TTTATCCAA	p	p	p	p	p	p	p	p	p	p	p	p	p	p	p	p	p	p	p	p	p	p	p
chr1H	283419998	283482445	TATCAAAAA	p	p	p	p	p	p	p	p	p	p	p	p	p	p	p	p	p	p	p	p	p	p	p
chr1H	328880223	328904063	AATAATAAA	p	p	p	p	p	p	p	p	p	p	p	p	p	p	p	p	p	p	p	p	p	p	p
chr1H	335977682	335989067	TTTAATTAA	p	p	p	p	p	p	p	p	p	?	p	p	p	p	p	p	p	p	?	p	p	p	p
chr1H	397040429	397045567	TTGAAGAAT	p	p	p	p	p	p	p	p	p	p	p	?	p	p	p	p	p	p	p	p	p	p	p
chr1H	399130267	399142301	AATAAACAA/AACAAACAA	p	p	p	p	?	p	p	p	p	p	p	p	p	p	p	p	p	p	p	?	p	p	p
chr1H	413674312	413682937	TTTTAAAAT	p	p	p	p	p	p	p	p	p	p	p	p	p	p	p	p	p	p	p	p	p	p	p
chr1H	423675815	423684009	TAAAAACAA	p	p	p	p	p	p	p	p	p	p	p	p	p	p	p	p	p	p	p	p	p	p	p
chr1H	461481118	461502728	AATAAAAA	p	p	p	p	p	p	p	p	p	p	p	p	p	p	p	p	p	p	p	p	p	p	p
chr1H	477109684	477125612	ATATAAAAA	p	p	p	p	p	p	p	p	p	p	p	p	p	p	p	p	p	p	p	p	p	p	p
chr1H	498536404	498545090	TATTAATAT	p	p	p	p	p	p	p	p	p	p	p	p	p	p	p	p	p	p	p	p	p	p	p
chr2H	28822828	28841449	TTCCATCAA	p	?	p	p	?	?	p	p	p	p	p	p	p	?	?	p	p	p	p	?	p	p	?
chr2H	52699161	52719394	TTGTTTTTA	p	p	p	p	p	p	?	p	p	p	p	p	p	p	p	p	p	p	p	p	p	p	p
chr2H	80096376	80105897	TATTTGTTT	p	p	p	p	p	p	p	p	p	p	p	p	p	p	p	p	p	p	p	p	p	p	p
chr2H	106333460	106341411	TTGATTTAA/TTTATTTAA	p	p	p	p	p	p	p	p	p	p	p	p	p	p	p	p	p	p	p	p	p	p	p
chr2H	108488456	108496684	CATAAAAAG/TAGAAAAAG	p	p	p	p	p	p	p	p	p	p	p	p	p	p	p	p	p	p	p	p	p	p	p
chr2H	145968207	146053843	TTGAAAAAA	p	p	p	p	p	p	p	p	p	p	p	p	p	p	p	p	p	p	p	p	p	p	p
chr2H	157736798	157865291	TGTTTATAA	p	p	p	p	p	p	p	p	p	p	p	p	p	p	p	p	p	p	p	p	p	p	p
chr2H	158312265	158333528	ATAATTCTA/ATAATTTTA	p	p	p	p	p	p	p	p	p	p	p	p	p	p	p	p	p	p	p	p	p	p	p
chr2H	171733008	171740956	ATTTATAAA/ATTTGTAAA	p	p	p	p	p	p	p	p	p	p	p	p	p	p	p	p	p	p	p	p	p	p	p
chr2H	222706007	222714311	TTGATCATA	p	p	p	p	p	p	?	p	p	p	p	p	p	p	p	p	p	p	p	p	p	p	p
chr2H	254162092	254166848	TAAGAAAAA/ATAGAAAAA	p	p	p	p	p	p	p	p	p	p	p	p	p	p	p	p	p	p	p	p	p	p	p
chr2H	301469271	301474553	TTTCCCAAA	p	p	p	p	?	p	p	p	p	p	p	?	p	p	p	p	p	p	p	p	p	p	p
chr2H	313608494	313617130	TATTTACTA/TATTTATTA	p	p	p	p	p	p	p	p	p	p	p	p	p	p	p	p	p	p	p	p	p	p	p
chr2H	364423344	364446130	AAATATAAA	p	p	p	p	p	?	?	p	p	p	p	p	p	p	p	p	p	p	p	p	p	p	p
chr2H	455262471	455271089	TATATTAAA	p	p	p	p	p	p	p	p	p	p	p	p	p	p	p	p	p	p	p	p	p	p	p
chr2H	458158497	458166453	TAAATACAA	p	p	p	p	p	p	p	p	p	p	p	p	p	p	p	p	p	p	p	p	p	p	p
chr2H	512300833	512327477	ATTGTTTTA	p	p	p	p	p	p	p	p	p	p	p	p	p	p	p	p	p	p	p	p	p	p	p
chr2H	528075017	528080179	TTTTTAAAT	p	p	p	p	p	p	p	p	p	p	p	p	p	p	p	p	p	p	p	p	p	p	p
chr2H	540658777	540685115	TATTATAAA	p	p	p	p	p	p	p	p	?	p	p	p	p	p	p	p	p	p	p	p	p	p	p
chr2H	625628781	625672278	TTTATTATC	p	p	?	p	?	p	p	p	p	p	p	p	p	p	p	p	p	p	p	p	p	p	p
chr2H	645691031	645710529	TTGTTTTAA	p	p	?	p	p	p	p	p	p	p	p	p	p	p	p	p	p	p	p	p	p	p	p
chr2H	646069127	646089436	ATAAAAATT	p	p	?	p	p	p	p	p	p	p	p	p	p	p	p	p	p	p	p	p	p	p	p
chr2H	647185970	647190632	TTAATATTA	p	p	?	p	p	p	p	p	p	p	p	p	p	p	p	p	p	p	p	p	p	p	p
chr3H	107959394	107967653	TTCAAGATA	p	p	p	p	p	p	p	p	p	p	p	p	p	p	p	p	p	p	p	p	p	p	p
chr3H	143476175	143484395	TTACTTACA/TTACTTATA	p	p	?	p	p	p	p	p	p	p	p	p	p	p	p	p	p	p	p	p	p	p	p
chr3H	168627665	168630547	TATTTTTAA	p	p	p	p	p	p	p	p	p	p	p	p	p	p	p	p	p	p	p	p	p	p	p
chr3H	171306769	171313958	TATGACTTA	p	?	p	p	?	?	?	p	?	p	p	?	p	p	?	p	p	p	p	p	p	p	p
chr3H	198450728	198463491	TATGATAAA	p	p	?	p	p	p	p	p	p	p	p	p	p	p	p	p	p	p	p	p	p	p	p
chr3H	212101444	212109551	TTAAAACAA/TTGAAACAA	p	p	p	p	p	p	p	p	p	p	p	p	p	p	p	p	p	p	p	p	p	p	p
chr3H	334245946	334251164	TTTTATTTT	p	p	p	p	?	p	p	p	p	p	p	p	p	p	p	p	p	p	p	p	p	p	p
chr3H	372436062	372447616	AAGAAATAA	p	p	?	?	p	p	p	?	?	p	?	p	?	p	p	?	p	p	?	p	p	p	p
chr3H	373111518	373111729	CGCTAAAAT/CGAAAAAAT	p	p	p	p	p	p	p	p	p	p	p	p	p	p	p	p	p	p	p	p	p	p	p
chr3H	393182622	393193420	TTGAATTAT/TTTAATTAT	p	p	p	p	p	p	p	p	p	p	p	p	p	p	p	p	p	p	p	p	p	p	p
chr3H	400237473	400242816	AAATAAAAA	p	p	p	p	p	p	p	p	p	p	p	p	p	p	p	p	p	p	p	p	p	p	p
chr3H	437163845	437173372	ATTCTTCAA	p	p	p	p	p	p	p	p	p	p	p	p	p	p	p	p	p	p	p	p	p	p	p
chr3H	502317408	502325535	TAGAAAATA/TAGAAAGTA	p	p	p	p	p	p	p	p	p	p	p	p	p	p	p	p	p	p	p	p	p	p	p
chr3H	593419192	593427319	ATAAATGAA	p	p	p	p	p	p	p	p	p	p	p	p	p	p	p	p	p	p	p	p	p	p	p
chr3H	594057238	594065314	TAAAGTAAA	p	p	p	p	p	p	p	p	p	p	p	p	p	p	p	p	p	p	p	p	p	p	p
chr4H	76995126	77021276	TTCATATTA	p	p	p	p	p	p	p	p	p	p	p	p	p	p	p	p	p	p	p	p	p	p	p
chr4H	255271339	255279468	no	p	p	p	p	p	p	p	p	p	p	p	p	p	p	p	p	p	p	p	p	p	p	p
chr4H	268869494	268890657	AAATAAAAA	p	p	p	p	?	p	p	p	p	p	p	p	p	p	p	p	p	p	p	p	p	p	p
chr4H	407957291	407966045	TATATATA	p	p	p	p	p	p	p	p	p	p	p	p	p	p	p	p	p	p	p	p	p	p	p
chr4H	552954175	552958234	TATCCATTA/GATCCATTA	p	p	p	p	p	p	p	p	p	p	p	p	p	p	p	p	p	p	p	p	p	p	p
chr4H	562214565	562214763	TTAATTATA/TTAAATATA	p	p	p	p	p	p	p	p	p	p	p	p	p	p	p	p	p	p	p	p	p	p	p
chr4H	563409372	563417575	CTAAATTAA	p	?	p	p	p	p	p	p	p	p	p	p	p	p	?	p	p	p	p	p	p	p	p
chr4H	575972292	575980449	TTATAGATA	p	?	p	p	p	p	a	p	p	p	p	p	p	p	p	p	p	p	p	p	p	p	p
chr4H	586948838	586957817	TATTTGATA	p	p	p	p	p	p	p	p	p	p	p	p	p	p	p	p	p	p	p	p	p	p	p
chr4H	590635371	590643800	AAATATAAT	p	?	?	p	p	p	p	p	p	p	p	p	p	p	p	p	p	p	p	p	p	p	p
chr4H	595609975	595618156	TTTTTAAA	p	p	?	p	p	p	p	p	?	p	?	p	p	p	p	p	p	p	p	p	p	p	p
chr5H	43332846	43350505	ATTTTAAAA	p	p	p	p	p	p	p	p	p	p	p	p	p	p	p	p	p	p	p	p	p	p	p
chr5H	56981406	57057932	AAATTTGTA	p	?	p	p	p	p	p	p	p	p	p	p	p	p	p	p	p	p	p	p	p	p	p
chr5H	103440278	103446391	CAAATTCTA/TAAATTCTA	p	p	p	p	p	p	p	p	p	p	p	p	p	p	p	p	p	p	p	p	p	p	p
chr5H	175310651	175310860	GTAATTTTA/ATCATTTTA	p	p	p	p	p	p	p	p	p	p	p	p	p	p	p	p	p	p	p	p	p	p	p
chr5H	185143674	185154233	TTTTGTATA	p	p	p	p	p	p	p	p	p	p	p	p	p	p	p	p	p	p	p	p	p	p	p
chr5H	300062601	300067597	AAAAAAAT	p	p	p	p	p	p	p	p	p	p	p	p	p	p	p	p	p	p	p	p	p	p	p
chr5H	326203869	326215735	AAAAATGTA	p	p	p	p	?	?	p	p	p	p	?	p	p	p	p	p	p	p	p	p	p	p	p
chr5H	341021977	341029323	TACAATCTT	p	p	p	p	p	p	p	p	p	p	p	p	p	p	p	p	p	p	p	p	p	p	p
chr5H	352073300	352078492	TTATTTAAA	p	?	p	p	p	?	?	p	p	p	p	p	p	p	p	p	p	p	p	p	p	p	p
chr5H	366177234	366179951	AAAAAACAA	p	p	p	p	p	p	p	p	p	p	p	p	p	p	p	p	p	p	p	p	p	p	p
chr5H	388328865	388337104	ATCAATCAA	p	p	p	p	p	p	p	p	p	p	p	p	p	p	p	p	p	p	p	p	p	p	p
chr5H	555189935	555198116	TATTATTAA	p	p	p	p	?	p	p	p	p	p	p	p	p	p	p	p	p	p	p	?	p	p	p
chr5H	588650912	588664962	TAATTTAAA	p	p	?	p	p	p	p	p	p	p	p	p	p	p	p	p	p	p	p	p	p	p	p
chr6H	83860954	83861162	TTTATTATT/ATTATTATT	p	p	p	p	p	p	p	p	p	p	p	p	p	p	p	p	p	p	p	p	p	p	p
chr6H	84077794	84078003	TTTATTATT/ATTATTATT	p	p	p	p	p	p	p	p	p	p	p	p	p	p	p	p	p	p	p	p	p	p	p
chr6H	102692625	102770112	TTATTCTTA	p	p	p	p	p	p	p	p	p	p	p	p	p	p	p	p	p	p	p	p	p	p	p
chr6H	115306458	115311750	TATGTTCAT	p	p	?	p	p	p	p	p	p	p	p	p	p	p	p	p	p	p	p	p	p	p	p
chr6H	164303291	164303498	TATAAATAA	p	?	?	p	p	p	p	p	p	p	p	p	p	?	?	?	p	p	p	p	p	p	p
chr6H	164977967	164985731	ATATTTTAA	p	p	p	p	p	p	p	p	p	p	p	p	p	p	p	p	p	p	p	p	p	p	p
chr6H	381427388	381442741	TTACTTTTT/TTATTTTTT	p	p	p	p	p	p	p	p	p	p	?	p	p	p	p	p	?	p	p	p	p	p	p
chr6H	392594388	392614392	TATTCTTAT/TGTTCTTAT	p	?	p	p	p	p	p	p	p	p	p	p	p	p	p	p	p	p	p	p	p	p	p
chr6H	395102762	395110989	TTTTATATA	p	p	p	p	p	p	?	p	p	p	p	p	p	p	p	p	p	p	p	?	p	p	p
chr6H	395507855	395514557	TAATTATTT	p	p	p	p	p	p	p	p	p	p	p	p	p	p	p	p	p	p	p	p	p	p	p
chr6H	396375829	396383497	ATAATAAAT	p	p	p	p	p	p	p	p	p	p	p	p	p	p	p	p	p	p	p	p	p	p	p
chr6H	417751513	417765520	AAAAAAAT	p	p	p	p	p	p	p	p	p	p	p	p	p	p	p	p	p	p	p	p	p	p	p
chr6H	433043499	433048224	TTTTTTAA/GTTTTTAA	p	p	?	p	p	p	p	p	p	p	p	p	p	p	p	p	p	p	p	p	p	p	p
chr6H	466518797	466529243	ATAATTAAT/ATAATTAAC	p	p	p	p	p	p	p	p	p	p	p	p	p	p	p	p	p	p	p	p	p	p	p
chr6H	502676451	502694249	AAATTTCTA/AAATTTTTA	p	p	p	p	p	p	p	p	p	p	p	p	p	p	p	p	p	p	p	p	p	p	p
chr6H	509499807	509508133	TAGAAAATT	p	p	p	p	p	p	p	p	p	p	p	p	p	p	p	p	p	p	p	p	p	p	p
chr6H	511356527	511362173	TTTAAAGAA	p	p	?	p	p	p	p	p	p	p	p	p	p	p	p	p	p	p	p	p	p	p	p
chr6H	515938548	515952434	CTTCATTTT	p	?	p	p	p	p	p	p	p	p	p	p	p	p	p	p	p	p	p	p	p	p	p
chr7H	79618246	79627126	TAATATTTA	p	p	p	p	p	p	p	p	p	p	p	p	p	p	p	p	p	?	p	p	p	p	p
chr7H	92741435	92758274	TTTATTTTA	p	p	p	p	?	p	p	p	p	a	p	a	p	p	p	p	a	p	a	a	p	a	a
chr7H	99871635	99871846	TATTTTAAA	p	p	p	p	p	p	p	p	p	p	p	p	p	p	p	p	p	p	p	p	p	p	p
chr7H	190406554	190411503	ATGATAATA/ATGATAGTA	p	p	p	p	p	p	p	p	p	p	p	p	p	p	p	p	p	p	p	p	p	p	p
chr7H	201349471	201362730	TAAAAAGAA	p	p	p	p	p	p	p	p	p	p	p	p	p	p	p	p	p	p	p	p	p	p	p
chr7H	229107723	229114743	TAATTTTAT/TACTTTTAT	p	p	p	p	p	p	p	p	p	p	p	p	p	p	p	p	p	p	p	p	p	p	p
chr7H	230969013	230973718	ATATAATTA	p	p	p	p	p	p	?	p	p	p	p	p	p	p	p	p	p	p	p	p	p	p	p
chr7H	241204380	241209538	TTGAAGAAA/TGAAAGAAA	p	p	p	p	p	p	p	p	p	p	p	p	p	p	p	p	p	p	p	p	p	p	p
chr7H	243383106	243391307	TAATAATTA	p	p	?	p	p	p	p	p	p	p	p	p	p	p	p	p	p	p	p	p	p	p	p
chr7H	259247687	259252954	ATTTATCTA/ATTTATCTC	p	p	p	p	p	p	p	p	p	p	p	p	p	p	p	p	p	p	p	p	p	p	p
chr7H	279348323	279376222	TTGTGAGAA	p	p	p	p	p	p	p	p	p	p	p	p	p	p	p	p	p	p	p	p	p	p	p
chr7H	357891497	357899426	TAAAATTAT	p	p	p	p	p	p	p	p	p	p	p	p	p	p	p	p	p	p	p	p	p	p	p
chr7H	389810248	389833918	TTAATATTA	p	p	p	p	p	p	p	p	p	p	p	p	p	p	p	p	p	p	p	p	p	p	p
chr7H	393884644	393892808	TTTATTTAA	p	p	p	p	p	p	p	p	p	p	p	p	p	p	p	p	p	p	p	p	p	p	p
chr7H	408840329	408846265	TAATAATAG/TACTAATAG	p	p	p	p	p	p	p	p	p	p	p	p	p	p	p	p	p	p	p	p	p	p	p
chr7H	447936140	447963215	TTAAATATAA/CTAAATATAA	p	?	p	p	p	p	?	p	p	p	p	p	p	p	p	p	p	?	p	p	p	p	p
chr7H	512555524	512563431	TAATTTTTT	p	p	p	p	p	p	p	p	p	p	p	p	p	p	p	p	p	p	p	p	p	p	p
chr7H	515041985	515049919	TATAATTTA	p	p	p	p	p	p	p	p	p	p	p	p	p	p	p	p	p	p	p	p	p	p	p
chr7H	554446876	554452010	AAATACCAA/AAATACTAA	p	?	p	p	p	p	p	p	p	p	p	p	p	p	p	p	p	p	p	p	p	p	p
chr7H	567946284	567962235	TATTTAGAT	p	p	p	p	p	p	a	p	p	p	p	a	p	p	a	p	p	p	p	p	p	p	p
chr7H	579691074	579698984	TTATTTTAT	p	p	p	p	?	p	p	?	p	p	p	p	p	p	p	?	p	p	?	p	?	p	p
chr7H	597966519	597977588	TACTAATTA	p	p	p	p	p	p	p	p	p	p	p	p	p	p	p	p	p	p	p	p	p	p	p
chr7H	605546264	605566546	TTTCTAGAA	p	p	p	?	p	p	p	p	p	p	p	p	p	p	p	p	p	?	p	p	p	p	p
chr7H	610533326	610550674	TATATGTTA	p	p	p	p	p	p	p	p	p	p	p	p	p	p	p	p	p	p	p	p	p	p	p
From other genomes
WB_00002568 (AWCS276, H. spontaneum)	81705	89963	TTCTTTCTT	a	p	a	a	p	p	a	a	a	p	a	p	a	p	p	a	a	a	p	p	a	p	p
chr2H (Goden promise)	555342270	555346845	TATTATTAA	a	a	a	p	a	a	a	p	?	p	a	a	a	a	a	a	a	a	p	a	p	a	a
SDOW01000362.1 (Lasa Goumang)	861151	869292	TATTTTAA/TATTTTTA	a	a	?	a	p	a	a	a	a	a	p	p	a	a	a	a	a	a	a	a	p	a	a
SDOW01000553.1 (Lasa Goumang)	879668	887897	TATAATTTT	a	a	a	a	p	p	p	a	a	a	p	a	a	a	a	p	a	a	a	a	a	p	p
